# Supplementary material for: Ageing in Saudi Arabia: new dimensions and intervention strategies
Source: Sci Rep. 2023 Mar 10;13:4035. doi: 10.1038/s41598-022-25639-8 (PMC10006203; doi:10.1038/s41598-022-25639-8)
Supplement: Supplementary file 1 — Supplementary Information. [file 41598_2022_25639_MOESM1_ESM.xlsx]

## Sheet: Age Structure 2020
	Total
Age	Male	Female	Total
0-4	1477523	1421656	2899179
5-9	1536843	1479509	3016352
10-14	1343659	1297303	2640962
15-19	1228939	1177551	2406490
20-24	1429072	1248976	2678048
25-29	1850713	1492533	3343246
30-34	2002357	1393121	3395478
35-39	2394363	1414266	3808629
40-44	2181209	1227215	3408424
45-49	1676347	850177	2526524
50-54	1208823	549702	1758525
55-59	807534	404701	1212235
60-64	500209	296964	797173
65-69	241585	201494	443079
70-74	153697	140182	293879
75-79	94134	82602	176736
80+	104418	104037	208455
Total	20231425	14781989	35013414
0-9	14.8994	19.6264	16.895
10-24	19.7795	25.1917	22.0644
25-49	49.947	43.1424	47.0742
50-64	12.4389	8.46548	10.7614
65+	2.93521	3.57405	3.20491
	100	100	100
Age dependency ratio	7.40251	8.45725	7.82196
Median age	33.1187	27.5661	30.7693
Index of ageing	25.1041	19.6567	22.4312
Ageing of the aged	451.011	342.179	398.278
Median age of 65+	71.8	72.2351	72.0076
Age	Male	Female
0-4	-4.21988	4.06032
5-9	-4.3893	4.22555
10-14	-3.83755	3.70516
15-19	-3.50991	3.36314
20-24	-4.0815	3.56714
25-29	-5.28573	4.26275
30-34	-5.71883	3.97882
35-39	-6.83842	4.03921
40-44	-6.22964	3.50499
45-49	-4.78773	2.42815
50-54	-3.45246	1.56998
55-59	-2.30636	1.15585
64-60	-1.42862	0.848144
65+	-1.7	1.5
Total	-57.7859	-42.2181
	Total
Age	Male	Cum	Female	Cum	Total	Cum
0-4	1477523	1477523	1421656	1421656	2899179	2899179
5-9	1536843	3014366	1479509	2901165	3016352	5915531
10-14	1343659	4358025	1297303	4198468	2640962	8556493
15-19	1228939	5586964	1177551	5376019	2406490	10962983
20-24	1429072	7016036	1248976	6624995	2678048	13641031
25-29	1850713	8866749	1492533	8117528	3343246	16984277
30-34	2002357	10869106	1393121	9510649	3395478	20379755
35-39	2394363	13263469	1414266	10924915	3808629	24188384
40-44	2181209	15444678	1227215	12152130	3408424	27596808
45-49	1676347	17121025	850177	13002307	2526524	30123332
50-54	1208823	18329848	549702	13552009	1758525	31881857
55-59	807534	19137382	404701	13956710	1212235	33094092
60-64	500209	19637591	296964	14253674	797173	33891265
65-69	241585	19879176	201494	14455168	443079	34334344
70-74	153697	20032873	140182	14595350	293879	34628223
75-79	94134	20127007	82602	14677952	176736	34804959
80+	104418	20231425	104037	14781989	208455	35013414
Total	20231425	1.01157e+07	14781989	7.39099e+06	35013414	17506707
Median Age		33.1187		27.5661		30.7693
60-64	500209	500209	296964	296992	797173	797204
65-69	241585	741794	201494	498486	443079	1.24028e+06
70-74	153697	895491	140182	638668	293879	1.53416e+06
75-79	94134	989625	82602	721270	176736	1.7109e+06
80+	104418	1094043	104037	825307	208455	1.91935e+06
Total	1094043	547022	825279	412653	1919322	959676
Median Age		65.9689		67.8701		66.8334

## Sheet: Age Structure 2016
	Native			Total
	Male	Female	Total	Male	Female	Total
0-4	1087700	1047717	2135417	1363237	1308624	2671861
5-9	1062579	1024611	2087190	1411144	1356507	2767651
10-14	947747	920029	1867776	1234766	1190650	2425416
15-19	895657	863913	1759570	1130920	1082570	2213490
20-24	1036753	948271	1985024	1314561	1154388	2468949
25-29	962751	940652	1903403	1669758	1358320	3028078
30-34	867032	850881	1717913	1792377	1266139	3058516
35-39	760228	740957	1501185	2119335	1274752	3394087
40-44	643599	618942	1262541	1927035	1105747	3032782
45-49	540812	511130	1051942	1484782	772493	2257275
50-54	431338	407257	838595	1074126	505517	1579643
55-59	336138	308563	644701	720998	372792	1093790
60-64	243560	227708	471268	449585	273659	723244
65-69	148229	167622	315851	219719	195965	415684
70-74	108150	103747	211897	140870	122051	262921
75-79	69555	67500	137055	84837	72004	156841
80+	83822	89820	173642	95914	96166	192080
Total	10225650	9839320	20064970	18233964	13508344	31742308
0-10	21.0283	21.0617	21.0447	15.2155	19.7295	17.1365
11-24	28.166	27.7683	27.971	20.1835	25.374	22.3924
25-49	36.9113	37.2237	37.0645	49.3216	42.7695	46.5333
50-64	9.88725	9.58936	9.74118	12.3106	8.52783	10.7008
65+	4.00714	4.3569	4.17865	2.96886	3.59915	3.23709
Age dependency ratio	10.0909	10.6032	10.3413	7.48778	8.54458	7.91251
Median age	25.4279	25.6119	25.5188	32.7689	27.4347	30.4834
Index of ageing	21.0881	21.9358	21.5046	24.7166	19.7066	22.2605
Ageing of the aged	325.954	317.237	321.54	448.227	351.831	401.767
Median age of 65+	72.619	72.2518	72.4392	71.8084	71.9307	71.8652
	Male	Female		Male	Female
0-4	-5.42089	5.22162	0-4	-4.2947	4.12265
5-9	-5.29569	5.10647	5-9	-4.44563	4.2735
10-14	-4.72339	4.58525	10-14	-3.88997	3.75099
15-19	-4.46378	4.30558	15-19	-3.56282	3.4105
20-24	-5.16698	4.726	20-24	-4.14135	3.63675
25-29	-4.79817	4.68803	25-29	-5.26035	4.27921
30-34	-4.32112	4.24063	30-34	-5.64665	3.98881
35-39	-3.78883	3.69279	35-39	-6.67669	4.01594
40-44	-3.20758	3.08469	40-44	-6.07087	3.48351
45-49	-2.6953	2.54737	45-49	-4.67761	2.43364
50-54	-2.14971	2.02969	50-54	-3.38389	1.59257
55-59	-1.67525	1.53782	55-59	-2.27141	1.17443
64-60	-1.21386	1.13485	64-60	-1.41636	0.862127
65+	-2	2.1	65+	-1.7	1.5
Total	-50.9627	49.0373	Total	-57.4437	42.5563
	Naitve						Total
	Male	Cum	Female	Cum	Total	Cum	Male	Cum	Female	Cum	Total	Cum
0-4	1087700	1087700	1047717	1047717	2135417	2135417	1363237	1363237	1308624	1308624	2671861	2671861
5-9	1062579	2150279	1024611	2072328	2087190	4222607	1411144	2774381	1356507	2665131	2767651	5439512
10-14	947747	3098026	920029	2992357	1867776	6090383	1234766	4009147	1190650	3855781	2425416	7864928
15-19	895657	3993683	863913	3856270	1759570	7849953	1130920	5140067	1082570	4938351	2213490	10078418
20-24	1036753	5030436	948271	4804541	1985024	9834977	1314561	6454628	1154388	6092739	2468949	12547367
25-29	962751	5993187	940652	5745193	1903403	11738380	1669758	8124386	1358320	7451059	3028078	15575445
30-34	867032	6860219	850881	6596074	1717913	13456293	1792377	9916763	1266139	8717198	3058516	18633961
35-39	760228	7620447	740957	7337031	1501185	14957478	2119335	12036098	1274752	9991950	3394087	22028048
40-44	643599	8264046	618942	7955973	1262541	16220019	1927035	13963133	1105747	11097697	3032782	25060830
45-49	540812	8804858	511130	8467103	1051942	17271961	1484782	15447915	772493	11870190	2257275	27318105
50-54	431338	9236196	407257	8874360	838595	18110556	1074126	16522041	505517	12375707	1579643	28897748
55-59	336138	9572334	308563	9182923	644701	18755257	720998	17243039	372792	12748499	1093790	29991538
60-64	243560	9815894	227708	9410631	471268	19226525	449585	17692624	273659	13022158	723244	30714782
65-69	148229	9964123	167622	9578253	315851	19542376	219719	17912343	195965	13218123	415684	31130466
70-74	108150	10072273	103747	9682000	211897	19754273	140870	18053213	122051	13340174	262921	31393387
75-79	69555	10141828	67500	9749500	137055	19891328	84837	18138050	72004	13412178	156841	31550228
80+	83822	10225650	89820	9839320	173642	20064970	95914	18233964	96166	13508344	192080	31742308
Total	10225650	5112825	9839320	4919660	20064970	10032485	18233964	9116982	13508344	6754172	31742308	15871154
Median Age		25.4279		25.6119		25.5188		32.7689		27.4347		30.4834
60-64	243560	243560	227708	227708	471268	471268	449585	449585	273659	273659	723244	723244
65-69	148229	391789	167622	395330	315851	787119	219719	669304	195965	469624	415684	1138928
70-74	108150	499939	103747	499077	211897	999016	140870	810174	122051	591675	262921	1401849
75-79	69555	569494	67500	566577	137055	1136071	84837	895011	72004	663679	156841	1558690
80+	83822	653316	89820	656397	173642	1309713	95914	990925	96166	759845	192080	1750770
Total	653316	326658	656397	328198	1309713	654856	990925	495462	759845	379922	1750770	875385
Median Age		67.803		67.9975		67.9063		66.044		67.7113		66.83

## Sheet: Age structure 2010
	Native			Total
	Male	Female	Total	Male	Female	Total
0-4	830349	760805	1591154	1120415	1017471	2137886
5-9	969754	913064	1882818	1290134	1170116	2460250
10-14	1070045	1006100	2076145	1366851	1223326	2590177
15-19	1149837	1056518	2206355	1400540	1229522	2630062
20-24	1065450	1044838	2110288	1514914	1251078	2765992
25-29	943734	1024784	1968518	1780159	1338173	3118332
30-34	822276	827947	1650223	1813164	1157665	2970829
35-39	678777	678773	1357550	1548167	965393	2513560
40-44	500125	515210	1015335	1154033	696611	1850644
45-49	441748	447945	889693	889798	562841	1452639
50-54	336626	321506	658132	622604	396836	1019440
55-59	228771	203626	432397	371607	242618	614225
60-64	188776	152209	340985	257485	175904	433389
65-69	163441	104579	268020	189184	116742	305926
70-74	79255	64043	143298	93748	72638	166386
75-79	42441	32718	75159	48596	36424	85020
80+	63852	46588	110440	70072	51327	121399
Total	9575257	9201253	18776510	15531471	11704685	27236156
0-9	18.7995	18.1918	18.5017	15.5204	18.6898	16.8825
11-24	34.3106	33.7721	34.0467	27.5718	31.6448	29.3222
25-49	35.3689	37.9803	36.6486	46.263	40.3316	43.714
50-64	7.87627	7.3614	7.62396	8.05909	6.96608	7.58937
65+	3.6447	2.6945	3.17906	2.58572	2.36769	2.49202
Age dependency ratio	8.71956	6.53696	7.63236	5.94039	5.77796	5.87313
Median age	23.6024	24.1353	23.8663	28.0134	24.8435	26.6575
Index of ageing	18.7365	14.9307	16.8988	17.4481	13.2819	15.4712
Ageing of the aged	405.927	404.548	405.338	455.402	416.273	438.768
Median age of 65+	70.6973	71.5134	71.0621	70.6195	71.5022	71.0049
	Male	Female		Male	Female
0-4	-4.42228	4.0519	0-4	-4.1137	3.73574
5-9	-5.16472	4.8628	5-9	-4.73684	4.29619
10-14	-5.69885	5.35829	10-14	-5.01852	4.49155
15-19	-6.12381	5.62681	15-19	-5.14221	4.5143
20-24	-5.67438	5.5646	20-24	-5.56214	4.59345
25-29	-5.02614	5.4578	25-29	-6.53601	4.91322
30-34	-4.37928	4.40948	30-34	-6.65719	4.25047
35-39	-3.61503	3.61501	35-39	-5.68423	3.54453
40-44	-2.66357	2.74391	40-44	-4.23714	2.55767
45-49	-2.35266	2.38567	45-49	-3.26697	2.06652
50-54	-1.7928	1.71228	50-54	-2.28595	1.45702
55-59	-1.21839	1.08447	55-59	-1.36439	0.890794
60-64	-1.00538	0.810635	60-64	-0.945379	0.645847
65+	-1.9	1.3	65+	-1.5	1
	-51.0373	48.9836		-57.0507	42.9573
	Native						Total
	Male	Cum	Female	Cum	Total	Cum	Male	Cum	Female	Cum	Total	Cum
0-4	830349	830349	760805	760805	1591154	1591154	1120415	1120415	1017471	1017471	2137886	2137886
5-9	969754	1800103	913064	1673869	1882818	3473972	1290134	2410549	1170116	2187587	2460250	4598136
10-14	1070045	2870148	1006100	2679969	2076145	5550117	1366851	3777400	1223326	3410913	2590177	7188313
15-19	1149837	4019985	1056518	3736487	2206355	7756472	1400540	5177940	1229522	4640435	2630062	9818375
20-24	1065450	5085435	1044838	4781325	2110288	9866760	1514914	6692854	1251078	5891513	2765992	12584367
25-29	943734	6029169	1024784	5806109	1968518	11835278	1780159	8473013	1338173	7229686	3118332	15702699
30-34	822276	6851445	827947	6634056	1650223	13485501	1813164	10286177	1157665	8387351	2970829	18673528
35-39	678777	7530222	678773	7312829	1357550	14843051	1548167	11834344	965393	9352744	2513560	21187088
40-44	500125	8030347	515210	7828039	1015335	15858386	1154033	12988377	696611	10049355	1850644	23037732
45-49	441748	8472095	447945	8275984	889693	16748079	889798	13878175	562841	10612196	1452639	24490371
50-54	336626	8808721	321506	8597490	658132	17406211	622604	14500779	396836	11009032	1019440	25509811
55-59	228771	9037492	203626	8801116	432397	17838608	371607	14872386	242618	11251650	614225	26124036
60-64	188776	9226268	152209	8953325	340985	18179593	257485	15129871	175904	11427554	433389	26557425
65-69	163441	9389709	104579	9057904	268020	18447613	189184	15319055	116742	11544296	305926	26863351
70-74	79255	9468964	64043	9121947	143298	18590911	93748	15412803	72638	11616934	166386	27029737
75-79	42441	9511405	32718	9154665	75159	18666070	48596	15461399	36424	11653358	85020	27114757
80+	63852	9575257	46588	9201253	110440	18776510	70072	15531471	51327	11704685	121399	27236156
Total	9575257	4.78763e+06	9201253	4.60063e+06	18776510	9388255	15531471	7.76574e+06	11704685	5.85234e+06	27236156	13618078
Median Age		23.6024		24.1353		23.8663		28.0134		24.8435		26.6575
60-64	188776	188776	152209	152209	340985	340985	257485	257485	175904	175904	433389	433389
65-69	163441	352217	104579	256788	268020	609005	189184	446669	116742	292646	305926	739315
70-74	79255	431472	64043	320831	143298	752303	93748	540417	72638	365284	166386	905701
75-79	42441	473913	32718	353549	75159	827462	48596	589013	36424	401708	85020	990721
80+	63852	537765	46588	400137	110440	937902	70072	659085	51327	453035	121399	1112120
Total	537765	268882	400137	200068	937902	468951	659085	329542	453035	226518	1112120	556060
Median Age		67.4506		67.2882		67.3872		66.9044		67.1678		67.0049

## Sheet: Age Structure 2004
	Native			Total
	Male	Female	Total	Male	Female	Total
0-4	1066010	1054525	2120535	1289391	1270272	2559663
5-9	1127253	1112582	2239835	1334260	1310483	2644743
10-14	1081884	1155728	2237612	1258452	1323387	2581839
15-19	948707	938982	1887689	1099005	1081182	2180187
20-24	760146	786510	1546656	1058397	946430	2004827
25-29	725413	701326	1426739	1352119	941482	2293601
30-34	569152	575126	1144278	1278882	846219	2125101
35-39	492543	498170	990713	1167277	688273	1855550
40-44	411890	372981	784871	923873	494888	1418761
45-49	313340	277511	590851	651488	350286	1001774
50-54	222166	199415	421581	415299	242931	658230
55-59	146079	153194	299273	230959	174838	405797
60-64	126594	134390	260984	166149	149363	315512
65-69	103245	101213	204458	119923	109059	228982
70-74	77277	84898	162175	87114	91279	178393
75-79	49598	37629	87227	53791	40396	94187
80+	66073	55790	121863	70861	60254	131115
Total	8287370	8239970	16527340	12557240	10121022	22678262
0-9	26.4651	26.2999	26.3828	20.8935	25.499	22.9489
10-24	33.6746	34.9664	34.3186	27.2023	33.1093	29.8385
25-49	30.3153	29.4311	29.8745	42.7932	32.8144	38.3397
50-64	5.971	5.9102	5.94069	6.46963	5.60351	6.08309
65+	3.57403	3.39237	3.48346	2.64142	2.97389	2.78979
Age dependency ratio	9.21218	9.19166	9.20201	6.08805	7.80974	6.80006
Median age	19.5775	19.2448	19.412	25.8842	20.3972	23.4235
Index of ageing	12.9089	12.4568	12.6813	12.8239	11.5352	12.1777
Ageing of the aged	265.508	343.079	300.166	299.382	347.443	320.852
Median age of 60+
Median age of young-old
Median age of old-old
	Male	Female		Male	Female	Total
0-4	-6.44998	6.38049	0-4	-5.68558	5.60128	2559663
5-9	-6.82053	6.73177	5-9	-5.88343	5.77859	2644743
10-14	-6.54603	6.99283	10-14	-5.54916	5.83549	2581839
15-19	-5.74023	5.68139	15-19	-4.84607	4.76748	2180187
20-24	-4.59932	4.75884	20-24	-4.66701	4.17329	2004827
25-29	-4.38917	4.24343	25-29	-5.96218	4.15147	2293601
30-34	-3.4437	3.47985	30-34	-5.63924	3.73141	2125101
35-39	-2.98017	3.01422	35-39	-5.14712	3.03495	1855550
40-44	-2.49217	2.25675	40-44	-4.07383	2.18221	1418761
45-49	-1.89589	1.6791	45-49	-2.87274	1.54459	1001774
50-54	-1.34423	1.20658	50-54	-1.83126	1.07121	658230
55-59	-0.883863	0.926913	55-59	-1.01842	0.77095	405797
60-64	-0.765967	0.813138	60-64	-0.732636	0.658617	315512
65+	-1.8	1.7	65+	-1.5	1.3
Total	-50.1513	49.8653	0	-55.4087	44.6015	22045585
	Native						Total
	Male	Cum	Female	Cum	Total	Cum	Male	Cum	Female	Cum	Total	Cum
0-4	1066010	1066010	1054525	1054525	2120535	2120535	1289391	1289391	1270272	1270272	2559663	2559663
5-9	1127253	2193263	1112582	2167107	2239835	4360370	1334260	2623651	1310483	2580755	2644743	5204406
10-14	1081884	3275147	1155728	3322835	2237612	6597982	1258452	3882103	1323387	3904142	2581839	7786245
15-19	948707	4223854	938982	4261817	1887689	8485671	1099005	4981108	1081182	4985324	2180187	9966432
20-24	760146	4984000	786510	5048327	1546656	10032327	1058397	6039505	946430	5931754	2004827	11971259
25-29	725413	5709413	701326	5749653	1426739	11459066	1352119	7391624	941482	6873236	2293601	14264860
30-34	569152	6278565	575126	6324779	1144278	12603344	1278882	8670506	846219	7719455	2125101	16389961
35-39	492543	6771108	498170	6822949	990713	13594057	1167277	9837783	688273	8407728	1855550	18245511
40-44	411890	7182998	372981	7195930	784871	14378928	923873	10761656	494888	8902616	1418761	19664272
45-49	313340	7496338	277511	7473441	590851	14969779	651488	11413144	350286	9252902	1001774	20666046
50-54	222166	7718504	199415	7672856	421581	15391360	415299	11828443	242931	9495833	658230	21324276
55-59	146079	7864583	153194	7826050	299273	15690633	230959	12059402	174838	9670671	405797	21730073
60-64	126594	7991177	134390	7960440	260984	15951617	166149	12225551	149363	9820034	315512	22045585
65-69	103245	8094422	101213	8061653	204458	16156075	119923	12345474	109059	9929093	228982	22274567
70-74	77277	8171699	84898	8146551	162175	16318250	87114	12432588	91279	10020372	178393	22452960
75-79	49598	8221297	37629	8184180	87227	16405477	53791	12486379	40396	10060768	94187	22547147
80+	66073	8287370	55790	8239970	121863	16527340	70861	12557240	60254	10121022	131115	22678262
Total	8287370	4143685	8239970	4119985	16527340	8263670	12557240	6278620	10121022	5060511	22678262	11339131
Median age		19.5775		19.2448		19.412		25.8842		20.3972		23.4235
60-64	126594	126594	134390	134390	260984	260984	166149	166149	149363	149363	315512	315512
65-69	103245	229839	101213	235603	204458	465442	119923	286072	109059	258422	228982	544494
70-74	77277	307116	84898	320501	162175	627617	87114	373186	91279	349701	178393	722887
75-79	49598	356714	37629	358130	87227	714844	53791	426977	40396	390097	94187	817074
80+	66073	422787	55790	413920	121863	836707	70861	497838	60254	450351	131115	948189
Total	422787	211394	413920	206960	836707	418354	497838	248919	450351	225176	948189	474094
		69.1067		68.585		68.8485		68.451		68.4758		68.4628
65-69	103245	6.96904e+06	101213	6.83188e+06	204458	13800915	119923	8.0948e+06	109059	7.36148e+06	228982	15456285
70-74	77277	5.60258e+06	84898	6155105	162175	1.17577e+07	87114	6315765	91279	6.61773e+06	178393	1.29335e+07
Total	180522	12571620	186111	1.2987e+07	366633	2.55586e+07	207037	1.44106e+07	200338	13979210	407375	2.83898e+07
Mean age		69.6404		69.7808		69.7117		69.6038		69.7781		69.6895
75-79	49598	3843845	37629	2.91625e+06	87227	6.76009e+06	53791	4.1688e+06	40396	3130690	94187	7.29949e+06
80+	66073	5616205	55790	4742150	121863	10358355	70861	6023185	60254	5121590	131115	11144775
	115671	9460050	93419	7.6584e+06	209090	1.71184e+07	124652	1.0192e+07	100650	8252280	225302	1.84443e+07
		81.7841		81.979		81.8712		81.7635		81.9899		81.8646

## Sheet: Age Structure 1992
	Native			Total
	Male	Female	Total	Male	Female	Total
0-4	1096513	1059504	2156017	1299829	1254396	2554225
5-9	1061429	1046203	2107632	1243974	1225681	2469655
10-14	913956	883052	1797008	1043533	1008717	2052250
15-19	660372	674584	1334956	740526	755279	1495805
20-24	525534	516615	1042149	784713	618359	1403072
25-29	415443	455358	870801	1028036	611759	1639795
30-34	326933	320143	647076	960572	546507	1507079
35-39	264540	283492	548032	764240	426764	1191004
40-44	180207	186672	366879	500822	259012	759834
45-49	153968	161226	315194	325684	197845	523529
50-54	143948	147998	291946	236052	171009	407061
55-59	117397	92678	210075	157287	102991	260278
60-64	127584	92843	220427	148295	102331	250626
65-69	71059	48789	119848	78998	53069	132067
70-74	65096	52577	117673	70296	57111	127407
75-79	33012	23705	56717	35070	25420	60490
80+	58802	48821	107623	62046	52165	114211
Total	6215793	6094260	12310053	9479973	7468415	16948388
0-9	34.7171	34.5523	34.6355	26.8334	33.2075	29.6422
10-24	33.7827	34.0361	33.9082	27.0968	31.8991	29.213
25-49	21.5755	23.0855	22.3231	37.757	27.3403	33.1668
50-64	6.25711	5.47267	5.86876	5.71346	5.03897	5.41624
65+	3.66758	2.85337	3.26449	2.59927	2.51412	2.56175
Age dependency ratio	12.7514	9.39616	11.0588	7.17915	7.86269	7.45365
Median age	15.2726	15.4326	15.3535	22.626	16.6247	19.6733
Index of ageing	11.5744	8.92461	10.2677	11.0027	8.31508	9.67762
Ageing of the aged	287.254	267.778	278.659	306.426	273.907	291.985
Median age of 65+	73.2971	73.6287	73.4452	73.1443	73.5732	73.3366
	Native			Total
	Male	Female		Male	Female	Total
0-4	-8.90746	8.60682	0-4	-7.66934	7.40127	2554225
5-9	-8.62246	8.49877	5-9	-7.33978	7.23184	2469655
10-14	-7.42447	7.17342	10-14	-6.15712	5.9517	2052250
15-19	-5.36449	5.47994	15-19	-4.3693	4.45635	1495805
20-24	-4.26914	4.19669	20-24	-4.63002	3.64848	1403072
25-29	-3.37483	3.69907	25-29	-6.06569	3.60954	1639795
30-34	-2.65582	2.60066	30-34	-5.66763	3.22454	1507079
35-39	-2.14898	2.30293	35-39	-4.50922	2.51802	1191004
40-44	-1.4639	1.51642	40-44	-2.95498	1.52824	759834
45-49	-1.25075	1.30971	45-49	-1.92162	1.16734	523529
50-54	-1.16935	1.20225	50-54	-1.39277	1.009	407061
55-59	-0.953668	0.752864	55-59	-0.928035	0.607674	260278
60-64	-1.03642	0.754205	60-64	-0.87498	0.60378	250626
65+	-1.9	1.4	65+	-1.5	1.1
Total	-50.5417	49.4938	Total	-55.9805	44.0578	16514213
	Native						Total
	Male		Female		Total		Male		Female		Total
0-4	1096513	1096513	1059504	1059504	2156017	2156017	1299829	1299829	1254396	1254396	2554225	2554225
5-9	1061429	2157942	1046203	2105707	2107632	4263649	1243974	2543803	1225681	2480077	2469655	5023880
10-14	913956	3071898	883052	2988759	1797008	6060657	1043533	3587336	1008717	3488794	2052250	7076130
15-19	660372	3732270	674584	3663343	1334956	7395613	740526	4327862	755279	4244073	1495805	8571935
20-24	525534	4257804	516615	4179958	1042149	8437762	784713	5112575	618359	4862432	1403072	9975007
25-29	415443	4673247	455358	4635316	870801	9308563	1028036	6140611	611759	5474191	1639795	11614802
30-34	326933	5000180	320143	4955459	647076	9955639	960572	7101183	546507	6020698	1507079	13121881
35-39	264540	5264720	283492	5238951	548032	10503671	764240	7865423	426764	6447462	1191004	14312885
40-44	180207	5444927	186672	5425623	366879	10870550	500822	8366245	259012	6706474	759834	15072719
45-49	153968	5598895	161226	5586849	315194	11185744	325684	8691929	197845	6904319	523529	15596248
50-54	143948	5742843	147998	5734847	291946	11477690	236052	8927981	171009	7075328	407061	16003309
55-59	117397	5860240	92678	5827525	210075	11687765	157287	9085268	102991	7178319	260278	16263587
60-64	127584	5987824	92843	5920368	220427	11908192	148295	9233563	102331	7280650	250626	16514213
65-69	71059	6058883	48789	5969157	119848	12028040	78998	9312561	53069	7333719	132067	16646280
70-74	65096	6123979	52577	6021734	117673	12145713	70296	9382857	57111	7390830	127407	16773687
75-79	33012	6156991	23705	6045439	56717	12202430	35070	9417927	25420	7416250	60490	16834177
80+	58802	6215793	48821	6094260	107623	12310053	62046	9479973	52165	7468415	114211	16948388
Total	6215793	3.1079e+06	6094260	3047130	12310053	6.15503e+06	9479973	4.73999e+06	7468415	3.73421e+06	16948388	8474194
Median age		15.2726		15.4326		15.3535		22.626		16.6247		19.6733
65-69	71059	71059	48789	48789	119848	119848	78998	78998	53069	53069	132067	132067
65-69	71059	142118	48789	97578	119848	239696	78998	157996	53069	106138	132067	264134
70-74	65096	207214	52577	150155	117673	357369	70296	228292	57111	163249	127407	391541
75-79	33012	240226	23705	173860	56717	414086	35070	263362	25420	188669	60490	452031
80+	58802	299028	48821	222681	107623	521709	62046	325408	52165	240834	114211	566242
Total	299028	149514	222681	111340	521709	260854	325408	162704	240834	120417	566242	283121
Median age of 65+		70.5681		71.3088		70.899		70.3349		71.2501		70.7451

## Sheet: Age Structure 1974
	Saudi			Total
	Male	Female	Total	Male	Female	Total
0-4	525354	524418	1049772	576610	573256	1149866
5-9	529451	519954	1049405	573190	560989	1134179
10-14	409349	381811	791160	445656	408377	854033
15-19	305458	285995	591453	363246	306246	669492
20-24	211081	190771	401852	288840	213852	502692
25-29	160744	175369	336113	236399	201537	437936
30-34	145260	157651	302911	203077	178458	381535
35-39	143764	140791	284555	187794	155391	343185
40-44	130091	127051	257142	160429	138506	298935
45-49	104148	80412	184560	122227	87034	209261
50-54	99763	88922	188685	114340	96525	210865
55-59	60851	38881	99732	66946	41920	108866
60-64	90155	66679	156834	97096	71928	169024			1974 - Total			1992 - Total			2004 - Total			2010 Total			2016 Total			2020 Total
65-69	132157	108368	240525	139831	115106	254937			Male	Female	Total	Male	Female	Total	Male	Female	Total	Male	Female	Total	Male	Female	Total	Male	Female	Total
70-74			0			0		0-9	34.6	36.2	35.4	34.7	34.6	34.6	26.5	26.3	26.4	18.8	18.2	18.5	21	21.1	21	14.9	19.6	16.9
75-79			0			0		2021-10-24	30.4	29.7	30.1	33.8	34	33.9	33.7	35	34.3	34.3	33.8	34	28.2	27.8	28	19.8	25.2	22.1
80+			0			0		25-49	22.4	23.6	23	21.6	23.1	22.3	30.3	29.4	29.9	35.4	38	36.6	36.9	37.2	37.1	49.9	43.1	47.1
Not stated	456	206	662	1072	313	1385		50-64	8.2	6.7	7.5	6.3	5.5	5.9	6	5.9	5.9	7.9	7.4	7.6	9.9	9.6	9.7	12.4	8.5	10.8
Total	3048082	2887279	5935361	3576753	3149438	6726191		65+	4.3	3.8	4.1	3.7	2.9	3.3	3.6	3.4	3.5	3.6	2.7	3.2	4	4.4	4.2	2.9	3.6	3.2
0-9	34.6055	36.1715	35.3673	32.1465	36.0142	33.9575
10-24	30.3761	29.7365	30.065	30.691	29.4807	30.1243				0-9	2021-10-24	25-49	50-64	65+	0-9	2021-10-24	25-49	50-64	65+
25-49	22.4406	23.5957	23.0025	25.44	24.1607	24.841		1974 - Total	Male	34.6	30.4	22.4	8.2	4.3	32.1	30.7	25.4	7.8	3.9
50-64	8.22711	6.73582	7.50167	7.78309	6.6797	7.26645			Female	36.2	29.7	23.6	6.7	3.8	36	29.5	24.2	6.7	3.7
65+	4.33574	3.75329	4.05241	3.90944	3.65481	3.79021			Total	35.4	30.1	23	7.5	4.1	34	30.1	24.8	7.3	3.8
Age dependency ratio	16.3325	13.6134	15.0117	13.5907	13.1763	13.4047
Median age	15.9765	15.3034	15.651	17.6481	15.5215	16.6753
Index of ageing	15.1836	12.2738	13.7478	14.8501	12.1244	13.5102
								1992 - Total	Male	34.7	33.8	21.6	6.3	3.7	26.8	27.1	37.8	5.7	2.6
									Female	34.6	34	23.1	5.5	2.9	33.2	31.9	27.3	5	2.5
	Male	Female		Male	Female	Total			Total	34.6	33.9	22.3	5.9	3.3	29.6	29.2	33.2	5.4	2.6
0-4	-8.85126	8.83549	0-4	-8.57261	8.52274			2004 - Total	Male	26.5	33.7	30.3	6	3.6	20.9	27.2	42.8	6.5	2.6
5-9	-8.92028	8.76028	5-9	-8.52176	8.34037				Female	26.3	35	29.4	5.9	3.4	25.5	33.1	32.8	5.6	3
10-14	-6.89678	6.43282	10-14	-6.62568	6.07145				Total	26.4	34.3	29.9	5.9	3.5	22.9	29.8	38.3	6.1	2.8
15-19	-5.14641	4.81849	15-19	-5.40047	4.55304			2010 Total	Male	18.8	34.3	35.4	7.9	3.6	15.5	27.6	46.3	8.1	2.6
20-24	-3.55633	3.21414	20-24	-4.29426	3.17939				Female	18.2	33.8	38	7.4	2.7	18.7	31.6	40.3	7	2.4
25-29	-2.70824	2.95465	25-29	-3.5146	2.9963				Total	18.5	34	36.6	7.6	3.2	16.9	29.3	43.7	7.6	2.5
30-34	-2.44737	2.65613	30-34	-3.0192	2.65318			2016 Total	Male	21	28.2	36.9	9.9	4	15.2	20.2	49.3	12.3	3
35-39	-2.42216	2.37207	35-39	-2.79198	2.31024				Female	21.1	27.8	37.2	9.6	4.4	19.7	25.4	42.8	8.5	3.6
40-44	-2.1918	2.14058	40-44	-2.38514	2.0592				Total	21	28	37.1	9.7	4.2	17.1	22.4	46.5	10.7	3.2
45-49	-1.7547	1.3548	45-49	-1.81718	1.29396			2020 Total	Male	14.9	19.8	49.9	12.4	2.9
50-54	-1.68082	1.49817	50-54	-1.69992	1.43506				Female	19.6	25.2	43.1	8.5	3.6
55-59	-1.02523	0.655074	55-59	-0.995303	0.623235				Total	16.9	22.1	47.1	10.8	3.2
60-64	-1.51895	1.12342	60-64	-1.44355	1.06937
65+	-2.2266	1.8258	65+	-2.0789	1.71131
Total	-51.3469	48.6419	0	-53.1606	46.8188	0
									1974 - Native			1992 - Native			2004 - Native			2010 - Native			2016 Native
									Male	Female	Total	Male	Female	Total	Male	Female	Total	Male	Female	Total	Male	Female	Total
								0-9	32.1	36	34	26.8	33.2	29.6	20.9	25.5	22.9	15.5	18.7	16.9	15.2	19.7	17.1
								2021-10-24	30.7	29.5	30.1	27.1	31.9	29.2	27.2	33.1	29.8	27.6	31.6	29.3	20.2	25.4	22.4
								25-49	25.4	24.2	24.8	37.8	27.3	33.2	42.8	32.8	38.3	46.3	40.3	43.7	49.3	42.8	46.5
								50-64	7.8	6.7	7.3	5.7	5	5.4	6.5	5.6	6.1	8.1	7	7.6	12.3	8.5	10.7
								65+	3.9	3.7	3.8	2.6	2.5	2.6	2.6	3	2.8	2.6	2.4	2.5	3	3.6	3.2
										0-9	2021-10-24	25-49	50-64	65+
								1974 - Native	Male	32.1	30.7	25.4	7.8	3.9
									Female	36	29.5	24.2	6.7	3.7
									Total	34	30.1	24.8	7.3	3.8
								1992 - Native	Male	26.8	27.1	37.8	5.7	2.6
									Female	33.2	31.9	27.3	5	2.5
									Total	29.6	29.2	33.2	5.4	2.6
								2004 - Native	Male	20.9	27.2	42.8	6.5	2.6
									Female	25.5	33.1	32.8	5.6	3
									Total	22.9	29.8	38.3	6.1	2.8
								2010 - Native	Male	15.5	27.6	46.3	8.1	2.6
									Female	18.7	31.6	40.3	7	2.4
									Total	16.9	29.3	43.7	7.6	2.5
								2016 Native	Male	15.2	20.2	49.3	12.3	3
									Female	19.7	25.4	42.8	8.5	3.6
									Total	17.1	22.4	46.5	10.7	3.2
	Native						Total
	Male	Cum	Female	Cum	Total	Cum	Male	Cum	Female	Cum	Total	Cum
0-4	525354	525354	524418	524418	1049772	1049772	576610	576610	573256	573256	1149866	1149866
5-9	529451	1054805	519954	1044372	1049405	2099177	573190	1149800	560989	1134245	1134179	2284045
10-14	409349	1464154	381811	1426183	791160	2890337	445656	1595456	408377	1542622	854033	3138078
15-19	305458	1769612	285995	1712178	591453	3481790	363246	1958702	306246	1848868	669492	3807570
20-24	211081	1980693	190771	1902949	401852	3883642	288840	2247542	213852	2062720	502692	4310262
25-29	160744	2141437	175369	2078318	336113	4219755	236399	2483941	201537	2264257	437936	4748198
30-34	145260	2286697	157651	2235969	302911	4522666	203077	2687018	178458	2442715	381535	5129733
35-39	143764	2430461	140791	2376760	284555	4807221	187794	2874812	155391	2598106	343185	5472918
40-44	130091	2560552	127051	2503811	257142	5064363	160429	3035241	138506	2736612	298935	5771853
45-49	104148	2664700	80412	2584223	184560	5248923	122227	3157468	87034	2823646	209261	5981114
50-54	99763	2764463	88922	2673145	188685	5437608	114340	3271808	96525	2920171	210865	6191979
55-59	60851	2825314	38881	2712026	99732	5537340	66946	3338754	41920	2962091	108866	6300845
60-64	90155	2915469	66679	2778705	156834	5694174	97096	3435850	71928	3034019	169024	6469869
65-69	132157	3047626	108368	2887073	240525	5934699	139831	3575681	115106	3149125	254937	6724806
70-74					0						0
75-79					0						0
80+					0						0
Not stated	456		206		662		1072		313		1385
Total	3048082	1523813	2887279	1.44354e+06	5935361	2.96735e+06	3576753	1.78784e+06	3149438	1.57456e+06	6726191	3362403
Median age		15.9765		15.3034		15.651		17.6481		15.5215		16.6753
Age
		Age dependency ratio	9.10602	8.01229	8.57842	7.59788	7.718	7.65165
		Median age	15.9765	15.3034	15.651	17.6481	15.5215	16.6753
		Index of ageing	9.02617	7.59846	8.32169	8.76433	7.46171	8.12399
		Age dependency ratio	Median age	Index of ageing
		9.10602	15.9765	9.02617
		8.01229	15.3034	7.59846
		8.57842	15.651	8.32169
		7.59788	17.6481	8.76433
		7.718	15.5215	7.46171
		7.65165	16.6753	8.12399

## Sheet: Ageing survey 2017
Population 65 years	Saudi			Non-Saudi			Ttoal
	Male	Female	Total	Male	Female	Total	Male	Female	Total
65-69	150777	159582	310359	74231	29590	103821	225008	189172	414180
70-74	110005	112813	222818	33957	19101	53058	143962	131914	275876
75-79	71142	72937	144079	15863	4697	20560	87005	77634	164639
80+	85468	91557	177025	12546	6619	19165	98014	98176	196190
Total	417392	436889	854281	136597	60007	196604	553989	496896	1050885
	Heart disease	Diabetic	Hypertension	Cholestrol	Depression	Arthritis	Asthma/Chrnonic pneumonia	Fractures	Alzheimers disease	Gastroenterology	Kidney diseases	Other chronic diseases	Total
Total
65-69	23070	108765	105450	30876	1402	48146	11075	2270	410	7910	6122	7399	352895
70-74	22779	90796	82160	22199	2528	35900	9487	1476	2802	9312	3775	6881	290095
75-79	15678	64079	65473	15875	564	32114	10068	1114	2541	6966	3358	5245	223075
80+	27808	68902	76751	21771	3070	44819	16255	2343	7590	9929	5076	7010	291324
Total	89335	332542	329834	90721	7564	160979	46885	7203	13343	34117	18331	26535	1157389
65-69	7.43333	35.0449	33.9768	9.94848	0.451735	15.513	3.56845	0.731411	0.132105	2.54866	1.97255	2.38401	113.705
70-74	10.2231	40.749	36.8731	9.96284	1.13456	16.1118	4.25774	0.662424	1.25753	4.1792	1.69421	3.08817	130.194
75-79	10.8815	44.4749	45.4424	11.0183	0.391452	22.2892	6.98783	0.773187	1.76362	4.83485	2.33067	3.64036	154.828
80+	15.7085	38.9222	43.356	12.2983	1.73422	25.3179	9.18232	1.32354	5.26794	5.60881	2.86739	3.95989	164.567
Total	10.4573	38.9265	38.6095	10.6196	0.885423	18.8438	5.48824	0.843165	1.5619	3.99365	2.14578	3.10612	135.481
Male
65-69	11862	55968	47017	14299	801	19986	5227	1245	204	4900	3639	3531	168679
70-74	11226	40044	32715	6373	230	13355	2766	787	456	2928	2905	2344	116129
75-79	8362	30846	28252	5990	337	12000	3735	333	1723	944	1680	1597	95799
80+	11967	31172	32259	8956	107	17347	5153	713	3348	3754	1293	3338	119407
Total	43417	158030	140243	35618	1475	62688	16881	3078	5731	12526	9517	10810	500014
65-69	7.86725	37.1197	31.1831	9.48354	0.531248	13.2553	3.46671	0.825723	0.135299	3.24983	2.4135	2.34187	111.873
70-74	10.205	36.402	29.7396	5.79337	0.209081	12.1404	2.51443	0.715422	0.414527	2.6617	2.64079	2.13081	105.567
75-79	11.754	43.3584	39.7121	8.41978	0.4737	16.8677	5.25006	0.468078	2.42192	1.32692	2.36147	2.24481	134.659
80+	14.0017	36.4721	37.744	10.4788	0.125193	20.2965	6.02916	0.83423	3.91726	4.39229	1.51285	3.90556	139.71
Total	10.402	37.8613	33.5998	8.53346	0.353385	15.019	4.0444	0.737436	1.37305	3.00102	2.28011	2.58989	119.795
Female
65-69	11208	52797	58433	16577	601	28160	5848	1025	206	3010	2483	3868	184216
70-74	11553	50752	49445	15826	2298	22545	6721	689	2346	6384	870	4537	173966
75-79	7316	33233	37221	9885	227	20114	6333	781	818	6022	1678	3648	127276
80+	15841	37730	44492	12815	2963	27472	11102	1630	4242	6175	3783	3672	171917
Total	45918	174512	189591	55103	6089	98291	30004	4125	7612	21591	8814	15725	657375
65-69	7.02335	33.0846	36.6163	10.3878	0.376609	17.6461	3.66457	0.642303	0.129087	1.88618	1.55594	2.42383	115.437
70-74	10.2408	44.9877	43.8292	14.0285	2.037	19.9844	5.95765	0.610745	2.07955	5.65892	0.771188	4.0217	154.207
75-79	10.0306	45.564	51.0317	13.5528	0.311227	27.5772	8.68284	1.07079	1.12152	8.25644	2.30062	5.00158	174.501
80+	17.3018	41.2093	48.5949	13.9967	3.23624	30.0054	12.1258	1.78031	4.63318	6.74443	4.13185	4.01062	187.77
Total	10.5102	39.9442	43.3957	12.6126	1.39372	22.4979	6.86765	0.944176	1.74232	4.94199	2.01745	3.59931	150.467
Type of Daily assistance	Total					Male					Female
	Take medicine	Personal care	Mobility and movement	Eat and drink	Total	Take medicine	Personal care	Mobility and movement	Eat and drink	Total	Take medicine	Personal care	Mobility and movement	Eat and drink	Total
65-69	20796	22451	28799	10265	82311	5785	5421	9353	2958	23517	15011	17030	19446	7307	58794
70-74	26012	25487	33029	12295	96823	6590	9170	11073	3600	30433	19422	16317	21956	8695	66390
75-79	22744	23502	28728	11456	86430	7444	10549	9107	4177	31277	15300	12953	19621	7279	55153
80+	53080	80832	63076	34742	231730	20891	29696	23492	12101	86180	32189	51136	39584	22641	145550
Total	122632	152272	153632	68758	497294	40710	54836	53025	22836	171407	81922	97436	100607	45922	325887
	Take medicine	Personal care	Mobility and movement	Eat and drink	Total	Take medicine	Personal care	Mobility and movement	Eat and drink	Total	Take medicine	Personal care	Mobility and movement	Eat and drink	Total
65-69	6.70063	7.23388	9.27925	3.30746	26.5212	3.83679	3.59538	6.2032	1.96184	15.5972	9.40645	10.6716	12.1856	4.57884	36.8425
70-74	8.38126	8.2121	10.6422	3.96154	31.1971	4.37069	6.08183	7.34396	2.38763	20.1841	12.1705	10.2248	13.7584	5.44861	41.6024
75-79	7.32829	7.57252	9.25638	3.69121	27.8484	4.93709	6.99643	6.04005	2.77032	20.7439	9.58755	8.11683	12.2952	4.56129	34.5609
80+	17.1028	26.0447	20.3236	11.1941	74.6651	13.8556	19.6953	15.5806	8.02576	57.1573	20.1708	32.0437	24.8048	14.1877	91.207
Total	39.513	49.0632	49.5014	22.1543	160.232	27.0001	36.3689	35.1678	15.1455	113.682	51.3354	61.057	63.0441	28.7764	204.213
		65-69	70-74	75-79	80+	Total
	Total
	Take medicine	6.70063	8.38126	7.32829	17.1028	39.513
	Personal care	7.23388	8.2121	7.57252	26.0447	49.0632
	Mobility and movement	9.27925	10.6422	9.25638	20.3236	49.5014
	Eat and drink	3.30746	3.96154	3.69121	11.1941	22.1543
	Total	26.5212	31.1971	27.8484	74.6651	160.232
	Male
	Take medicine	3.83679	4.37069	4.93709	13.8556	27.0001
	Personal care	3.59538	6.08183	6.99643	19.6953	36.3689
	Mobility and movement	6.2032	7.34396	6.04005	15.5806	35.1678
	Eat and drink	1.96184	2.38763	2.77032	8.02576	15.1455
	Total	15.5972	20.1841	20.7439	57.1573	113.682
	Female
	Take medicine	9.40645	12.1705	9.58755	20.1708	51.3354
	Personal care	10.6716	10.2248	8.11683	32.0437	61.057
	Mobility and movement	12.1856	13.7584	12.2952	24.8048	63.0441
	Eat and drink	4.57884	5.44861	4.56129	14.1877	28.7764
	Total	36.8425	41.6024	34.5609	91.207	204.213
	Persons			Males			Female
Helping person	Family member	Friends/other relatives	Nurse	Family member	Friends/other relatives	Nurse	Family member	Friends/other relatives	Nurse	Persons	Males	Females
65-69	31660	1776	2094	10391	404	1150	21269	1372	944	35530	11945	23585
70-74	38415	1318	1984	11522	512	409	26893	806	1575	41717	12443	29274
75-79	29588	618	4859	11363	0	114	18225	618	4745	35065	11477	23588
80+	62849	2484	10328	27001	829	2210	35848	1655	8118	75661	30040	45621
Total	162512	6196	19265	60277	1745	3883	102235	4451	15382	187973	65905	122068
	Persons			Males			Female
Helping person	Family member	Friends/other relatives	Nurse	Family member	Friends/other relatives	Nurse	Family member	Friends/other relatives	Nurse	Persons	Males	Females
65-69	10.2011	0.572241	0.674703	6.89163	0.267945	0.762716	13.3279	0.859746	0.591545	11.448	7.9223	14.7792
70-74	12.3776	0.424669	0.63926	7.64175	0.339574	0.271262	16.8522	0.505069	0.986953	18.7225	11.3113	25.9491
75-79	9.53348	0.199124	1.56561	7.5363	0	0.0756083	11.4205	0.387262	2.97339	24.3373	16.1325	32.3402
80+	20.2504	0.800363	3.32776	17.9079	0.549819	1.46574	22.4637	1.03708	5.08704	42.7403	35.1477	49.828
Total	52.3626	1.9964	6.20733	39.9776	1.15734	2.57533	64.0642	2.78916	9.63893	22.0036	15.7897	27.9403
65-69	89.1078	4.99859	5.89361	86.9904	3.38217	9.62746	90.1802	5.81726	4.00254	18.9017	18.1246	19.3212
70-74	92.0848	3.15938	4.75585	92.5982	4.11476	3.28699	91.8665	2.7533	5.3802	22.1931	18.8802	23.9817
75-79	84.3804	1.76244	13.8571	99.0067	0	0.993291	77.2639	2.61998	20.1162	18.6543	17.4145	19.3237
80+	83.0666	3.28307	13.6504	89.8835	2.75965	7.35686	78.5778	3.62772	17.7944	40.251	45.5808	37.3734
Total	86.455	3.29622	10.2488	91.4604	2.64775	5.89181	83.7525	3.64633	12.6012	100	100	100
		Persons			Males			Female
	Helping person	Family member	Friends/other relatives	Nurse	Family member	Friends/other relatives	Nurse	Family member	Friends/other relatives	Nurse
	65-69	10.2011	0.572241	0.674703	6.89163	0.267945	0.762716	13.3279	0.859746	0.591545
	70-74	12.3776	0.424669	0.63926	7.64175	0.339574	0.271262	16.8522	0.505069	0.986953
	75-79	9.53348	0.199124	1.56561	7.5363	0	0.0756083	11.4205	0.387262	2.97339
	80+	20.2504	0.800363	3.32776	17.9079	0.549819	1.46574	22.4637	1.03708	5.08704
	Total	52.3626	1.9964	6.20733	39.9776	1.15734	2.57533	64.0642	2.78916	9.63893
		Helping person	65-69	70-74	75-79	80+	Total
	Persons	Family member	10.2011	12.3776	9.53348	20.2504	52.3626
		Friends/other relatives	0.572241	0.424669	0.199124	0.800363	1.9964
		Nurse	0.674703	0.63926	1.56561	3.32776	6.20733
	Males	Family member	6.89163	7.64175	7.5363	17.9079	39.9776
		Friends/other relatives	0.267945	0.339574	0	0.549819	1.15734
		Nurse	0.762716	0.271262	0.0756083	1.46574	2.57533
	Female	Family member	13.3279	16.8522	11.4205	22.4637	64.0642
		Friends/other relatives	0.859746	0.505069	0.387262	1.03708	2.78916
		Nurse	0.591545	0.986953	2.97339	5.08704	9.63893

## Sheet: Household health survey 2018
Age Groups	Name of Diagnosed Disease
	Cardiovascular disease	Cancer	Diabetes	Hypertension
Total
65+	107500	8999	496293	524846	65+
Total suffering all age groups	305839	45065	2156294	1912343
Percentage	35.1492	19.9689	23.016	27.4452	105.579
Pop 65+ (2016)	1027526	1027526	1027526	1027526
Percentage of total 65+ population	10.462	0.875793	48.2998	51.0786	110.716
Saudi Population
65+	95581	8425	424690	446542	65+
Total suffering all age groups	236815	38508	1460934	1332234
	40.361	21.8786	29.0698	33.5183
Pop 65+ (2016)	838445	838445	838445	838445
Percentage of total 65+ population	11.3998	1.00484	50.6521	53.2584
Number of Deaths by Sex and Age Groups
Age Groups
	Total	Females	Males
Total
65+	36884	17745	19139	65+
Total	80246	31109	49137
Pop 65+ (2016)	1027526	1027526	1027526	1027526
Percentage of total deaths	45.9637	57.0414	38.9503
Percentage of total 65+ population	3.58959	1.72696	1.86263
